# Supplementary material for: Ionic Liquid-Assisted Fabrication of Bioactive Heterogeneous Magnetic Nanocatalyst with Antioxidant and Antibacterial Activities for the Synthesis of Polyhydroquinoline Derivatives
Source: Molecules. 2022 Mar 7;27(5):1748. doi: 10.3390/molecules27051748 (PMC8912081; doi:10.3390/molecules27051748)
Supplement: Supplementary file 1 [file molecules-27-01748-s001.zip]

Archive with 1 entries (1 files):
- molecules-1633090-supplementary.pdf
